# Supplementary material for: Features of Ppd-B1 expression regulation and their impact on the flowering time of wheat near-isogenic lines
Source: BMC Plant Biol. 2017 Nov 14;17(Suppl 1):172. doi: 10.1186/s12870-017-1126-z (PMC5688470; doi:10.1186/s12870-017-1126-z)
Supplement: Supplementary file 1 — Correlation coefficients of the expression patterns of the flowering genes. Bold font indicates significant values (P = 0.001). PI means Photoperiod Insensitive and PSL means Photoperiod Sensitive samples. (XLSX 26 kb) [file 12870_2017_1126_MOESM1_ESM.xlsx]

## Sheet: PI
		Hour	Ppd-B1	PhyC	Ppd-A1	Ppd-D1	Vrn-A1	TaFT1	PhyC-5B	PhyC-5A	PhyB	PhyA	FHY3/FAR1
Hour	Pearson Corr.	1	-0.245	-0.16192	-0.20896	-0.36461	0.20219	-0.23906	-0.28027	-0.30992	-0.17117	-0.05854	-0.00389
Hour	Sig.	--	0.03947	0.17418	0.0897	0.00177	0.08852	0.0571	0.0171	0.00807	0.15965	0.62772	0.97412
Ppd-B1	Pearson Corr.	--	1	0.14038	0.5473	0.65194	0.19634	0.57651	0.31394	0.28788	0.37288	0.06724	0.2042
Ppd-B1	Sig.	--	--	0.24296	1.98168e-06	9.77152e-10	0.1008	7.6241e-07	0.00767	0.01492	0.00174	0.58023	0.08761
PhyC	Pearson Corr.	--	--	1	-0.18989	-0.19464	0.37916	-0.00519	0.91205	0.92776	0.36296	0.74261	0.51115
PhyC	Sig.	--	--	--	0.12377	0.10382	0.00102	0.96751	0	0	0.00218	1.23679e-13	4.47151e-06
Ppd-A1	Pearson Corr.	--	--	--	1	0.84986	0.36532	0.74122	-0.0635	-0.08467	0.67473	0.01485	0.25924
Ppd-A1	Sig.	--	--	--	--	0	0.00237	1.9023e-11	0.60971	0.49575	9.74711e-10	0.90505	0.03414
Ppd-D1	Pearson Corr.	--	--	--	--	1	0.08051	0.74527	-0.04505	-0.08748	0.43569	-0.03505	0.02353
Ppd-D1	Sig.	--	--	--	--	--	0.50452	1.63092e-12	0.70913	0.46821	0.000204359	0.77332	0.84556
Vrn-A1	Pearson Corr.	--	--	--	--	--	1	0.43838	0.40816	0.33869	0.76486	0.5749	0.93015
Vrn-A1	Sig.	--	--	--	--	--	--	0.000291043	0.000372201	0.00361	2.02061e-14	1.57705e-07	0
TaFT1	Pearson Corr.	--	--	--	--	--	--	1	0.12801	0.03354	0.67086	0.31703	0.35857
TaFT1	Sig.	--	--	--	--	--	--	--	0.31343	0.79246	3.3054e-09	0.01135	0.00362
PhyC-5B	Pearson Corr.	--	--	--	--	--	--	--	1	0.93996	0.46879	0.68483	0.50619
PhyC-5B	Sig.	--	--	--	--	--	--	--	--	0	4.85013e-05	4.51681e-11	5.72633e-06
PhyC-5A	Pearson Corr.	--	--	--	--	--	--	--	--	1	0.41399	0.65491	0.45001
PhyC-5A	Sig.	--	--	--	--	--	--	--	--	--	0.000406046	5.79679e-10	7.30896e-05
PhyB	Pearson Corr.	--	--	--	--	--	--	--	--	--	1	0.58463	0.75256
PhyB	Sig.	--	--	--	--	--	--	--	--	--	--	1.65183e-07	8.92619e-14
PhyA	Pearson Corr.	--	--	--	--	--	--	--	--	--	--	1	0.65502
PhyA	Sig.	--	--	--	--	--	--	--	--	--	--	--	5.74873e-10
FHY3/FAR1	Pearson Corr.	--	--	--	--	--	--	--	--	--	--	--	1
FHY3/FAR1	Sig.	--	--	--	--	--	--	--	--	--	--	--	--

## Sheet: PI-day
		Hour	Ppd-B1	PhyC	Ppd-A1	Ppd-D1	Vrn-A1	TaFT1	PhyC-5B	PhyC-5A	PhyB	PhyA	FHY3/FAR1
Hour	Pearson Corr.	1	-0.37223	-0.27231	-0.39949	-0.72116	0.21441	-0.60098	-0.45035	-0.40932	-0.14879	-0.2101	0.06432
Hour	Sig.	--	0.05588	0.1694	0.04319	3.22862e-05	0.28285	0.00242	0.01841	0.03399	0.4682	0.29286	0.74992
Ppd-B1	Pearson Corr.	--	1	0.082	0.57624	0.67288	-0.0965	0.58353	0.34026	0.29532	0.20868	-0.07322	-0.0848
Ppd-B1	Sig.	--	--	0.68429	0.00206	0.000165607	0.63205	0.00347	0.08245	0.13478	0.30629	0.71665	0.6741
PhyC	Pearson Corr.	--	--	1	0.22319	-1.39844e-05	0.78901	0.63061	0.9346	0.94433	0.83727	0.90396	0.75457
PhyC	Sig.	--	--	--	0.27308	0.99995	1.00735e-06	0.00126	1.00742e-12	1.41664e-13	9.66689e-08	1.03611e-10	5.44102e-06
Ppd-A1	Pearson Corr.	--	--	--	1	0.74595	0.08251	0.52265	0.36965	0.47474	0.50647	-0.02269	-0.00258
Ppd-A1	Sig.	--	--	--	--	1.86493e-05	0.68863	0.01258	0.06308	0.01426	0.00978	0.9124	0.99003
Ppd-D1	Pearson Corr.	--	--	--	--	1	-0.35564	0.60608	0.25378	0.24634	0.10503	-0.11599	-0.39823
Ppd-D1	Sig.	--	--	--	--	--	0.07458	0.00217	0.21093	0.22508	0.61731	0.57257	0.04391
Vrn-A1	Pearson Corr.	--	--	--	--	--	1	0.23519	0.65308	0.66662	0.76924	0.73641	0.96407
Vrn-A1	Sig.	--	--	--	--	--	--	0.28003	0.000221621	0.000146595	4.38335e-06	1.19149e-05	6.66134e-16
TaFT1	Pearson Corr.	--	--	--	--	--	--	1	0.80225	0.74501	0.58754	0.55735	0.18158
TaFT1	Sig.	--	--	--	--	--	--	--	4.13628e-06	4.53692e-05	0.00404	0.00573	0.40699
PhyC-5B	Pearson Corr.	--	--	--	--	--	--	--	1	0.95237	0.84392	0.82189	0.64907
PhyC-5B	Sig.	--	--	--	--	--	--	--	--	2.10942e-14	6.07605e-08	1.46754e-07	0.00024953
PhyC-5A	Pearson Corr.	--	--	--	--	--	--	--	--	1	0.88277	0.79159	0.62513
PhyC-5A	Sig.	--	--	--	--	--	--	--	--	--	2.4138e-09	8.76774e-07	0.000489722
PhyB	Pearson Corr.	--	--	--	--	--	--	--	--	--	1	0.705	0.74033
PhyB	Sig.	--	--	--	--	--	--	--	--	--	--	5.78124e-05	1.53306e-05
PhyA	Pearson Corr.	--	--	--	--	--	--	--	--	--	--	1	0.75607
PhyA	Sig.	--	--	--	--	--	--	--	--	--	--	--	5.08546e-06
FHY3/FAR1	Pearson Corr.	--	--	--	--	--	--	--	--	--	--	--	1
FHY3/FAR1	Sig.	--	--	--	--	--	--	--	--	--	--	--	--

## Sheet: PI-night
		Hour	Ppd-B1	PhyC	Ppd-A1	Ppd-D1	Vrn-A1	TaFT1	PhyC-5B	PhyC-5A	PhyB	PhyA	FHY3/FAR1
Hour	Pearson Corr.	1	-0.16568	-0.13271	-0.3344	-0.38748	0.27979	0.14489	-0.22321	-0.303	-0.23494	0.04704	0.36253
Hour	Sig.	--	0.28246	0.38484	0.0326	0.00854	0.06269	0.36609	0.14051	0.04305	0.12938	0.76175	0.01439
Ppd-B1	Pearson Corr.	--	1	0.6172	-0.08706	-0.17985	0.52914	-0.09892	0.71914	0.75966	0.2782	0.31447	0.52185
Ppd-B1	Sig.	--	--	8.10796e-06	0.59321	0.24272	0.000221673	0.54367	3.81918e-08	2.24598e-09	0.07444	0.04	0.000280251
PhyC	Pearson Corr.	--	--	1	0.00647	0.06273	0.68115	0.23952	0.90107	0.91714	0.68982	0.77364	0.81045
PhyC	Sig.	--	--	--	0.968	0.68228	2.60999e-07	0.13147	0	0	3.10798e-07	7.4114e-10	1.52172e-11
Ppd-A1	Pearson Corr.	--	--	--	1	0.63648	-0.2029	0.12197	-0.07854	0.01473	0.13469	0.1548	-0.20161
Ppd-A1	Sig.	--	--	--	--	7.70956e-06	0.20327	0.47205	0.62547	0.92719	0.41365	0.33385	0.20621
Ppd-D1	Pearson Corr.	--	--	--	--	1	-0.09503	0.24308	0.04177	0.10675	0.34597	0.20437	0.04882
Ppd-D1	Sig.	--	--	--	--	--	0.53465	0.12566	0.78526	0.48519	0.02306	0.18328	0.75012
Vrn-A1	Pearson Corr.	--	--	--	--	--	1	0.31693	0.7219	0.65557	0.58806	0.56436	0.85585
Vrn-A1	Sig.	--	--	--	--	--	--	0.04349	2.18943e-08	1.02142e-06	3.37221e-05	6.60503e-05	6.83897e-14
TaFT1	Pearson Corr.	--	--	--	--	--	--	1	0.28977	0.16741	0.50567	0.4718	0.34613
TaFT1	Sig.	--	--	--	--	--	--	--	0.0661	0.29546	0.00102	0.00212	0.02664
PhyC-5B	Pearson Corr.	--	--	--	--	--	--	--	1	0.93536	0.7685	0.67953	0.7599
PhyC-5B	Sig.	--	--	--	--	--	--	--	--	0	1.77768e-09	3.93771e-07	1.4172e-09
PhyC-5A	Pearson Corr.	--	--	--	--	--	--	--	--	1	0.74685	0.68563	0.74047
PhyC-5A	Sig.	--	--	--	--	--	--	--	--	--	8.85813e-09	2.8146e-07	6.09218e-09
PhyB	Pearson Corr.	--	--	--	--	--	--	--	--	--	1	0.68737	0.65357
PhyB	Sig.	--	--	--	--	--	--	--	--	--	--	4.95487e-07	2.01695e-06
PhyA	Pearson Corr.	--	--	--	--	--	--	--	--	--	--	1	0.65807
PhyA	Sig.	--	--	--	--	--	--	--	--	--	--	--	1.20672e-06
FHY3/FAR1	Pearson Corr.	--	--	--	--	--	--	--	--	--	--	--	1
FHY3/FAR1	Sig.	--	--	--	--	--	--	--	--	--	--	--	--

## Sheet: PSL2
		Hour	Ppd-B1	PhyC	Ppd-A1	Ppd-D1	Vrn-A1	TaFT1	PhyC-5B	PhyC-5A	PhyB	PhyA	FHY3/FAR1
Hour	Pearson Corr.	1	-0.63196	0.25648	-0.53935	-0.51237	-0.67934	-0.21524	-0.37576	-0.32263	-0.64464	-0.34101	-0.57626
Hour	Sig.	--	0.0016	0.22637	0.00653	0.01047	0.000261595	0.31247	0.07037	0.13323	0.000672785	0.10295	0.00321
Ppd-B1	Pearson Corr.	--	1	-0.36622	0.95831	0.97205	0.89725	0.07681	-0.19482	-0.15303	0.46299	0.07952	0.7916
Ppd-B1	Sig.	--	--	0.09369	2.41163e-12	4.68514e-14	1.53956e-08	0.73407	0.38495	0.50781	0.03001	0.72501	1.14236e-05
PhyC	Pearson Corr.	--	--	1	-0.42761	-0.28831	-0.09298	-0.01455	0.64364	0.69546	0.04105	0.5405	0.20733
PhyC	Sig.	--	--	--	0.03713	0.17186	0.66563	0.94622	0.000690245	0.000229512	0.84897	0.0064	0.331
Ppd-A1	Pearson Corr.	--	--	--	1	0.89068	0.81185	-0.12418	-0.28675	-0.20495	0.51328	0.02426	0.70764
Ppd-A1	Sig.	--	--	--	--	5.49606e-09	1.46667e-06	0.56319	0.17429	0.34818	0.01031	0.91039	0.000109877
Ppd-D1	Pearson Corr.	--	--	--	--	1	0.84951	-0.0299	-0.17047	-0.08678	0.35864	0.0434	0.7495
Ppd-D1	Sig.	--	--	--	--	--	1.51373e-07	0.88969	0.42579	0.6938	0.08526	0.84041	2.49364e-05
Vrn-A1	Pearson Corr.	--	--	--	--	--	1	0.07596	0.09238	0.08283	0.63995	0.45823	0.91087
Vrn-A1	Sig.	--	--	--	--	--	--	0.72426	0.66769	0.70711	0.000757916	0.02433	6.40684e-10
TaFT1	Pearson Corr.	--	--	--	--	--	--	1	0.38579	0.09736	0.04365	0.11226	0.08527
TaFT1	Sig.	--	--	--	--	--	--	--	0.06262	0.65853	0.83952	0.60151	0.69199
PhyC-5B	Pearson Corr.	--	--	--	--	--	--	--	1	0.83875	0.28899	0.57053	0.31686
PhyC-5B	Sig.	--	--	--	--	--	--	--	--	5.76369e-07	0.17081	0.0036	0.1314
PhyC-5A	Pearson Corr.	--	--	--	--	--	--	--	--	1	0.32917	0.54117	0.31978
PhyC-5A	Sig.	--	--	--	--	--	--	--	--	--	0.1251	0.00766	0.13689
PhyB	Pearson Corr.	--	--	--	--	--	--	--	--	--	1	0.62483	0.72218
PhyB	Sig.	--	--	--	--	--	--	--	--	--	--	0.0011	6.76131e-05
PhyA	Pearson Corr.	--	--	--	--	--	--	--	--	--	--	1	0.60013
PhyA	Sig.	--	--	--	--	--	--	--	--	--	--	--	0.00193
FHY3/FAR1	Pearson Corr.	--	--	--	--	--	--	--	--	--	--	--	1
FHY3/FAR1	Sig.	--	--	--	--	--	--	--	--	--	--	--	--

## Sheet: PSL2-day
		Hour	Ppd-B1	PhyC	Ppd-A1	Ppd-D1	Vrn-A1	TaFT1	PhyC-5B	PhyC-5A	PhyB	PhyA	FHY3/FAR1
Hour	Pearson Corr.	1	-0.9934	0.24123	-0.90595	-0.96883	-0.81307	-0.0338	-0.27752	-0.34941	0.79301	0.68707	-0.88733
Hour	Sig.	--	7.62789e-08	0.53177	0.000765379	1.70718e-05	0.0077	0.9312	0.46968	0.35669	0.01078	0.04088	0.00141
Ppd-B1	Pearson Corr.	--	1	-0.22536	0.87838	0.9733	0.84985	0.08852	0.355	0.27659	-0.80229	-0.64516	0.90542
Ppd-B1	Sig.	--	--	0.55989	0.00183	9.97401e-06	0.00372	0.82084	0.3485	0.47123	0.00927	0.06061	0.000780309
PhyC	Pearson Corr.	--	--	1	-0.43741	-0.07708	0.13586	0.02742	0.45556	0.29728	0.54764	0.62	0.17564
PhyC	Sig.	--	--	--	0.23904	0.84374	0.72745	0.94418	0.21783	0.43724	0.12694	0.07489	0.65127
Ppd-A1	Pearson Corr.	--	--	--	1	0.7946	0.53485	-0.19698	0.05434	0.28688	-0.67754	-0.88934	0.64603
Ppd-A1	Sig.	--	--	--	--	0.01051	0.13789	0.61147	0.88958	0.45419	0.04494	0.00133	0.06014
Ppd-D1	Pearson Corr.	--	--	--	--	1	0.87909	0.05695	0.39407	0.41024	-0.75836	-0.51869	0.95226
Ppd-D1	Sig.	--	--	--	--	--	0.00179	0.8843	0.29398	0.27277	0.01786	0.1525	7.46703e-05
Vrn-A1	Pearson Corr.	--	--	--	--	--	1	0.36276	0.6891	0.12712	-0.71092	-0.21406	0.95457
Vrn-A1	Sig.	--	--	--	--	--	--	0.33731	0.04005	0.7445	0.03179	0.58023	6.29514e-05
TaFT1	Pearson Corr.	--	--	--	--	--	--	1	0.34958	-0.28962	-0.1666	0.39643	0.17651
TaFT1	Sig.	--	--	--	--	--	--	--	0.35644	0.4497	0.66836	0.29082	0.64961
PhyC-5B	Pearson Corr.	--	--	--	--	--	--	--	1	-0.23224	-0.19105	0.20506	0.55887
PhyC-5B	Sig.	--	--	--	--	--	--	--	--	0.54764	0.62245	0.59662	0.11777
PhyC-5A	Pearson Corr.	--	--	--	--	--	--	--	--	1	0.05943	-0.13756	0.36009
PhyC-5A	Sig.	--	--	--	--	--	--	--	--	--	0.87928	0.72414	0.34114
PhyB	Pearson Corr.	--	--	--	--	--	--	--	--	--	1	0.54796	-0.65042
PhyB	Sig.	--	--	--	--	--	--	--	--	--	--	0.12667	0.05786
PhyA	Pearson Corr.	--	--	--	--	--	--	--	--	--	--	1	-0.31443
PhyA	Sig.	--	--	--	--	--	--	--	--	--	--	--	0.40991
FHY3/FAR1	Pearson Corr.	--	--	--	--	--	--	--	--	--	--	--	1
FHY3/FAR1	Sig.	--	--	--	--	--	--	--	--	--	--	--	--

## Sheet: PSL2-night
		Hour	Ppd-B1	PhyC	Ppd-A1	Ppd-D1	Vrn-A1	TaFT1	PhyC-5B	PhyC-5A	PhyB	PhyA	FHY3/FAR1
Hour	Pearson Corr.	1	-0.42048	0.07114	-0.04717	-0.0935	-0.59587	-0.32721	-0.6264	-0.51019	-0.66923	-0.37301	-0.28366
Hour	Sig.	--	0.15253	0.8011	0.86742	0.74031	0.01907	0.23386	0.01247	0.06233	0.00636	0.17088	0.30558
Ppd-B1	Pearson Corr.	--	1	-0.01029	0.67786	0.58897	0.50932	-0.28413	-0.0077	0.0515	0.00121	0.26808	0.02277
Ppd-B1	Sig.	--	--	0.97339	0.01089	0.03418	0.07544	0.34681	0.98009	0.87371	0.99686	0.37585	0.94115
PhyC	Pearson Corr.	--	--	1	-0.44668	-0.26189	0.59873	-0.0518	0.62665	0.71279	0.53378	0.77704	0.88341
PhyC	Sig.	--	--	--	0.09509	0.34574	0.01836	0.85453	0.01242	0.00422	0.04043	0.000653437	1.26772e-05
Ppd-A1	Pearson Corr.	--	--	--	1	0.50298	-0.21393	-0.24734	-0.54786	-0.4963	-0.31989	-0.2979	-0.42948
Ppd-A1	Sig.	--	--	--	--	0.05599	0.44392	0.37413	0.03449	0.07106	0.24511	0.28085	0.11012
Ppd-D1	Pearson Corr.	--	--	--	--	1	-0.10428	-0.11019	-0.23983	-0.25358	-0.09623	-0.05233	-0.21426
Ppd-D1	Sig.	--	--	--	--	--	0.7115	0.69583	0.38927	0.3817	0.73298	0.85305	0.4432
Vrn-A1	Pearson Corr.	--	--	--	--	--	1	0.17438	0.78254	0.70117	0.57886	0.81778	0.76625
Vrn-A1	Sig.	--	--	--	--	--	--	0.53422	0.000563554	0.00521	0.02376	0.000195638	0.000863617
TaFT1	Pearson Corr.	--	--	--	--	--	--	1	0.41547	0.1451	0.22235	0.06608	0.1962
TaFT1	Sig.	--	--	--	--	--	--	--	0.12353	0.62065	0.42574	0.81501	0.48341
PhyC-5B	Pearson Corr.	--	--	--	--	--	--	--	1	0.86683	0.87707	0.79658	0.86362
PhyC-5B	Sig.	--	--	--	--	--	--	--	--	6.00599e-05	1.7602e-05	0.000378762	3.34333e-05
PhyC-5A	Pearson Corr.	--	--	--	--	--	--	--	--	1	0.881	0.78424	0.79545
PhyC-5A	Sig.	--	--	--	--	--	--	--	--	--	3.15729e-05	0.00089861	0.000669776
PhyB	Pearson Corr.	--	--	--	--	--	--	--	--	--	1	0.66205	0.74288
PhyB	Sig.	--	--	--	--	--	--	--	--	--	--	0.00717	0.00151
PhyA	Pearson Corr.	--	--	--	--	--	--	--	--	--	--	1	0.88265
PhyA	Sig.	--	--	--	--	--	--	--	--	--	--	--	1.32034e-05
FHY3/FAR1	Pearson Corr.	--	--	--	--	--	--	--	--	--	--	--	1
FHY3/FAR1	Sig.	--	--	--	--	--	--	--	--	--	--	--	--
